# Supplementary material for: Structural Disruption of Cilia and Increased Cytoplasmic Tubulin in Biliary Atresia—An Exploratory Study Focusing on Early Postoperative Prognosis Following Portoenterostomy
Source: Biomedicines. 2025 Jan 1;13(1):87. doi: 10.3390/biomedicines13010087 (PMC11763231; doi:10.3390/biomedicines13010087)
Supplement: Supplementary file 1 [file biomedicines-13-00087-s001.zip]

Archive with 1 entries (1 files):
- biomedicines-3302427-supplementary.pdf
